# Supplementary material for: Association of Korean Healthy Eating Index and Sleep Duration with Obesity in Korean Adults: Based on the 7th Korea National Health and Nutrition Examination Survey 2016–2018
Source: Nutrients. 2024 Mar 14;16(6):835. doi: 10.3390/nu16060835 (PMC10975321; doi:10.3390/nu16060835)
Supplement: Supplementary file 1 [file nutrients-16-00835-s001.zip]

Archive with 1 entries (1 files):
- nutrients-2884974-supplementary.pdf
